# Supplementary material for: Association of Computed Tomography Perfusion Parameters with 90-Day Functional Independence After Endovascular Thrombectomy
Source: J Clin Med. 2025 Oct 15;14(20):7268. doi: 10.3390/jcm14207268 (PMC12565368; doi:10.3390/jcm14207268)
Supplement: Supplementary file 1 [file jcm-14-07268-s001.zip]

Archive with 1 entries (1 files):
- jcm-3907176-supplementary.pdf
